# Supplementary material for: B7-CD28 co-stimulation modulates central tolerance via thymic clonal deletion and Treg generation through distinct mechanisms
Source: Nat Commun. 2020 Dec 8;11:6264. doi: 10.1038/s41467-020-20070-x (PMC7722925; doi:10.1038/s41467-020-20070-x)
Supplement: Supplementary file 4 — Source Data [file 41467_2020_20070_MOESM4_ESM.xlsx]

## Sheet: Fig.1
Fig.1a							Fig.1e
								Stage III	#
	DN TCR-	DP	CD4SP	CD8SP				CD4hiCD8hi	CD4hiCD8int	CD4intCD8int
WT	4.33944	183.96	14.448	4.2			WT	2.3688	2.1735	0.9954
	5.23242	212.08	15.9783	4.097				2.7848	2.69399	1.18808
	5.88967	212.718	15.4396	4.0172				2.63502	2.75311	1.06286
B7DKO	4.80797	197.52	24.48	6.264			B7DKO	2.63578	3.77395	2.37619
	4.97231	220.594	28.997	8.0487				3.06642	4.51578	3.03048
	4.19578	189.36	30.72	7.968				2.75796	4.6944	2.86358
Fig.1d
	I	II	III	IV	V
WT	171.36	8.484	6.3	11.025	6.72
	197.62	9.9051	7.5674	12.9417	5.355
	200.376	9.438	7.381	12.1242	5.229
B7DKO	182.88	10.416	9.984	16.992	10.92
	201.895	12.3576	11.9782	21.409	11.235
	171.6	10.656	11.736	22.224	13.377
Fig.1f
	I	II	III	IV	V
Ratio (DKO/WT)	0.977201	1.20133	1.58592	1.67979	2.0534

## Sheet: Fig.2
Fig.2a			Fig.2b
WT	0.23			StageIV	StageV
	0.32		WT	7.85	8.12
	0.41			8.46	9.24
B7 DKO	0.079			7.56	8.15
	0.17		DKO	4.55	2.84
	0.16			4.07	3.09
				4.63	3.64
Fig.2c			Fig.2d					Fig.2e
Signaled DP			Stage IV					Total			SP4
WT	B7 DKO		WT	B7DKO	Bcl2Tg	Bcl2Tg B7DKO		WT	B7 DKO		WT	B7 DKO
0.49	0.38		7.85	4.55	17.78	10.05		1.39	4.62		0.70612	1.33518
0.56	0.42		12.51	5.56	23.2	15.5		0.71	3.09		0.3692	0.75705
0.55	0.35		10.4	6.22	22.6	13.1		0.7	2.66		0.3612	0.6118
0.55	0.34		9.12		19.7			1.19	4.02		0.59262	1.29042
0.57	0.35		9.09		21.6			0.86	3.24		0.42312	0.89424
			9.94					0.75	3.62		0.3675	1.09324
Signaled SP4			9.72
WT	B7 DKO		9.34
0.26	0.18		10.8
0.27	0.2							Fig.2f
0.31	0.17		Stage V					WT	B7 DKO
0.24	0.17		WT	B7 DKO	Bcl2-Tg	Bcl2-Tg/B7 DKO		1692	2020
0.2	0.18		8.12	2.84	13.9	6.27		1422	1769
			6.22	3.35	26.3	12.3		1433	1715
			9.34	3.4	25.5	11.5		2375	2647
			7.02		17.1			2387	2957
			4.86		22			2416	2886
			8.48
			8.84
			7.36
			6.02

## Sheet: Fig.3
Fig. 3b
pMOG SP4 Tconv			pMOG SP4 Treg			Total SP4			Total Treg
WT	DKO		WT	DKO		WT	DKO		WT	DKO
124	616		7	1		9.27129	16.4688		0.249398	0.0395251
210	442		9	3		10.8209	16.83		0.267276	0.045441
230	521		6	0		12.5	14.6673		0.321249	0.0425352
Fig. 3c					Fig. 3d					Fig. 3e				Fig. 3f
WT	Aire KO	B7 DKO	Aire B7 TKO		WT	Aire KO	B7 DKO	Aire B7 TKO		WT	Aire KO	B7 DKO		WT	B cell KO	B7 DKO
111	189	616	858		17	112	94	100		15	25	52		2	17	3
111	410	442	452		13	53	103	184		18	18	40		1	17	1
367	417	521	678		29	50	140	103		10	39	52		5	8	1
124	242	431	532		28	43	152			11	30	58		1	29	2
210	319	585	718		42					22				3	10
230	296	496	506		11
261	364	461	475
238	356	536	668
201	293		273
124	239		445

## Sheet: Fig.4
Fig. 4a
Peripheral MOG Tconv			Peripheral MOG Treg
WT	B7 DKO		WT	B7 DKO
105	429		13	11
124	321		24	10
113	374		13	3
100	270		12	3
116	240		22	7
Fig. 4c
Day	WT												B7 DKO
0	0	0	0	0	0	0	0	0	0	0	0	0	0	0	0	0	0	0	0	0	0	0	0	0	0
9	0	0	0	0	0	0	0	0	0	0	0	0	0	0	0	0	0	0	0	0	0	0	0	0	0
10	0	0	0	0	0	0	0	0	0	0	0	0	0	0	0	0	0	0	0	0	0	0	0	0	0
11	0	0	0	0	0	0	0	0	0	0	0	0	0	0	0	0	0	0	0	0	0	0	0	0	0
12	0	0	0	0	0	0	0	0	0	0	0	0	0	0	0	0	0	0	0	0	0	0	0	0	0
13	0	0	0	0	0	0	0	0	0	0	0	0	0	0	1	0	0	0	0	1	0	0	0	0	0
14	0	0	0	0	0	0	1	0	0	0	0	0	0.5	0	2	0	1	0	0	2	0	0	0	0	0
15	0	0	0	0	0	0	1	1	0	0	0	0	1	0	2	0	2	0	0	2.5	0	0	0	0	0
16	0	0	0	0	0	0	3	2	0	0	0	0.5	2	0	2.5	0	2	0	0	3	0	0	1	0	0
17	0	0	0	0	0	0	5	2	0	0	0	1	2	0	2.5	0	2	0.5	0	4	0	0	1	0	0
18	0	0	0	0	0	0	5	2	0	0	0	2	2	0	2.5	0	2	0.5	0	5	0	0	1	0	0
19	0	0	0	0	1	0	5	2	0	0	0	2	2	0	3	0	1	0.5	0	5	0	1	1	0	2
20	0	0	0	0	1	0	5	2	0	0	0	2	2	0	3	0	1	0.5	0	5	0	1	1	0	2
21	0	0	0	0	1	0	5	2	0	0	0	3	2	0	2.5	0	1	0.5	0	5	0	1	1	0	2
22	0	0	0	0	1	0	5	2	0	0	0	5	2	0	2.5	0	1	0.5	0	5	0	1	1	0	1
23	0	0	0	0	1	0	5	2	0	0	0	5	2	0	2.5	0	1	0.5	0	5	0.5	1	1	0	1
24	0	0	0	0	1	0	5	2	0	0	0	5	2	0	2.5	0	1	1	0	5	1	3	2	0	1
25	0	0	0	0	1	0	5	1	0	0	0	5	2	0	2	0	1	2	0	5	2	5	3	0	1
26	0	0	0	0	1	0	5	1	0	0	0	5	2	0	2	0	1	3	0	5	2	5	5	0	1
27	0	0	0	0	1	0	5	1	0	0	0	5	2	0	2	0	0.5	3	1	5	2	5	5	0	2
28	0	0	0	0	1	0	5	1	0	0	0	5	2	0	2	0	0.5	4	1	5	2	5	5	0	2
29	0	0	0	0	1	0	5	1	0	0	0	5	2	0	2.5	0	0.5	4	1	5	2	5	5	0	2
30	0	0	0	0	0.5	0	5	1	0	0	0	5	2	1	2.5	0	0.5	5	1	5	2	5	5	0	2
31	0	0	0	0	0.5	0	5	1	0	0	0	5	2	2	2.5	0	0.5	5	1	5	2	5	5	0	2
32	0	0	0	0	0.5	0	5	1	0	0	0	5	2	2.5	3	0	0.5	5	2	5	2	5	5	0	2
33	0	0	0	0	0.5	0	5	0.5	0	0	0	5	2	2.5	5	0	0.5	5	2	5	2	5	5	0	2
34	0	0	0	0	0.5	0	5	0.5	0	0	0	5	2	3	5	0	0.5	5	2	5	2	5	5	0	2
35	0	0	0	0	0.5	0	5	0.5	0	0	0	5	2	5	5	0	0.5	5	3	5	3	5	5	0	2
36	0	0	0	0	1	0	5	0.5	0	0	0	5	2	5	5	0	0.5	5	5	5	3	5	5	0	2
37	0	0	0	0	0.5	0	5	0.5	0	0	0	5	2	5	5	0	0.5	5	5	5	3	5	5	0	2
Fig. 4d
Day	WT										B7 DKO
0	0	0	0	0	0	0	0	0	0	0	0	0	0	0	0	0	0	0	0	0
9	0	0	0	0	0	0	0	0	0	0	0	0	0	1	0	0	0	0	0	0
10	0	0	0	0	0	0	0	0	0	0	0	0	0	0	0	0	0	0	0	0
11	0	0	0	0	0	0.5	0	0	0	0	0	0	0	1	0	0	0	0	0	0
12	0	0	0	0	0	1	0	0	1	1	0	1	2	3	0	0	0	1	0	0
13	0	0	0	0	0	2	0	0	1	1	0	2	3	4	0	1	0	2	0	0
14	0	0	0	0	0	3	0	0	1	2	1	2.5	5	5	0	2.5	0	3	0	0
15	0	0	0	0	0	3	0.5	0	2	2	1	3	5	5	0	2	0	2	0	0
16	0	0	0	0	0.5	3	1	1	2	3	2	3	5	5	1.5	3	0	3	0	0
17	0	0	0	0	1	3	1	1	2	3	2.5	4	5	5	2	3	0	3	0	0
18	0	0	0	0	1	3	1	1	3	3	3	3	5	5	2	3	0	3	0	0
19	0	0	0	0	1	3	2	1	3	3	3	3	5	5	3	3	0	4	0	0
20	0	0	0	0	1	3	2	2	3	3	3	3	5	5	4	4	0	5	0	0
21	0	0	0	0	1	3	2	2	3	3	3	3	5	5	5	3	1	5	1	1
22	0	0	0	0	1	3	1	2	3	3	3	3	5	5	5	3	2	5	1	2
23	0	0	0	0	1	3	1	2	3	3	3	3	5	5	5	3	3	5	1	3
24	0	0	0	0	1	3	1	3	3	3	3	3	5	5	5	3	3	5	2	3
25	1	0	1	1	1	3	1	4	3	3	3	4	5	5	5	3	3	5	3	3
26	1	1	2	3	1	3	2	5	3	3	3	5	5	5	5	3	3	5	3	3
27	1	1	2	3	1	3	2	5	4	3	3	5	5	5	5	3	3	5	4	3
28	1	1	2	3	1	3	1	5	5	5	3	5	5	5	5	3	3	5	5	5
29	3	0.5	1	3	1	3	1	5	5	5	3	5	5	5	5	3	3	5	5	5
30	3	1	1	3	1	3	1	5	5	5	3	5	5	5	5	3	3	5	5	5
31	3	1	1	2.5	1	3	1	5	5	5	3	5	5	5	5	3	3	5	5	5
32	3	1	1	2	5	3	1	5	5	5	3	5	5	5	5	3	3	5	5	5
33	3	1	1	2	5	3	1	5	5	5	3	5	5	5	5	3	3	5	5	5
34	3	1	1	2	5	5	1	5	5	5	3	5	5	5	5	3	3	5	5	5
35	3	1	1	2	5	5	1	5	5	5	3	5	5	5	5	3	3	5	5	5

## Sheet: Fig.5
Fig. 5c						Fig. 5d
WT	CD28 KO	Y170F	AYAA	Y170F/AYAA		WT	CD28 KO	Y170F	AYAA	Y170F/AYAA
9	1	7	2	2		269	595	328	299	344
5	2	11	2	2		260	537	357	256	258
9	1	8	2	1		281	441	329	263	468
5	2	10	2	3		247	529	309	231	351
Fig. 5e
WT	CD28 KO	CD28-WT Tg	CD28-TL Tg
223	524	211	484
274	527	217	421
216	387	217	461
327	391		560
	522		466
			423

## Sheet: Fig.6
Fig.6a										Fig. 6b										fig. 6c
B7flox	B7DKO	DC/BC/TEC-B7cKO	DC-B7cKO	BC-B7cKO	TEC-B7cKO	DC/TEC B7cKO	DC/BC-B7cKO	BC/TEC-B7cKO		B7flox	B7DKO	DC/BC/TEC-B7cKO	DC-B7cKO	BC-B7cKO	TEC-B7cKO	DC/TEC B7cKO	DC/BC-B7cKO	BC/TEC-B7cKO		B7flox	B7 DKO	DC/BC/TEC-B7cKO	DC-B7cKO	BC-B7cKO	TEC-B7cKO	DC/TEC-B7cKO	DC/BC-B7cKO	BC/TEC-B7cKO
1	0	0	1	1	13	1	1	8		0.96	0	0	0.33	0.47	3.19	0.53	0.78	1.97		92	431	405	226	222	394	215	107	442
6	3	1	2	5	7	1	1	1		1.85	0.76	0.25	0.79	1.75	2.42	0.6	0.5	2.74		100	386	460	250	257	274	228	141	171
12	3	1	1	7	8	2	5	2		3.19	0.43	0.22	0.41	2.74	3.23	0.95	1.7	1.77		317	585	411	240	245	240	209	287	224
2	0	2	2	3	2	0	2	4		0.91	0		0.7	1.73	1.27	0	0.77	1.41		366	496	539	142	190	156	340	243	283
5	1		2	5	4	4	4			3.03	0.22		1.1	0	3.05	0.82	1.59			218	461		179	141	127	485	248
3	0			3	5		1			1.13	0			4.5	3.08		0.42			160	341			106	160		238
12	1				5					3.17	0.18			1.28	2.81					262	536			232	173		236
3					3					0.86					1.71					366					172
10					0					2.78					0					115					142
					2										1.48					105					133
																				124
																				361
Fig. 6d										Fig.6e										Fig. 6f
B7flox	B7DKO	DC/BC/TEC B7cKO	DC B7cKO	BC B7cKO	TEC B7cKO	DC/TEC B7cKO	DC/BC B7cKO	TEC/BC B7cKO		B7flox	B7DKO	DC/BC/TEC B7cKO	DC B7cKO	BC B7cKO	TEC B7cKO	DC/TEC B7cKO	DC/BC B7cKO	TEC/BC B7cKO		B7flox	B7 DKO	DC/BC/TEC-B7cKO	DC-B7cKO	BC-B7cKO	TEC-B7cKO	DC/TEC-B7cKO	DC/BC-B7cKO	BC/TEC-B7cKO
2	1	0	3	1	3	0	1	7		2.13	0.79	0	3.06	1.52	2.68	0	1.39	2.48		110	130	230	105	78	100	124	75	276
1	2	0	2	4	3	3	0	5		2.17	0.91	0	2.6	2.73	2.08	1.18	0	2.46		64	179	232	84	142	122	277	43	197
2	0	2	2	4	3	1	1	6		1.48	0	1.2	1.15	2.63	3.19	0.65	1.15	2.69		108	125	167	130	158	94	170	97	222
2	1		3	3	2	0	1	4		0.97	0.43		1.68	2.7	1.75	0	1.33	2.68		198	307		191	103	114	172	91	149
5	1		1	5	2	2	2			3.91	0.47		2.13	2.99	2.13	1.01	0.97			128	252		59	176	94	198	166
7	0		2	3	2		3			5.85	0		2.05	2.52	2.9		1.86			121	194		99	104	69		166
1	1						2			1.59	0.52						2.04			124	195		107				98
5	0						1			3.97	0						0.61			63	304						165
0	1									0	0.34									126	292
	0										0									84	201
																				fig. 6g
																				B7flox	B7 DKO	DC/BC/TEC-B7cKO	DC-B7cKO	BC-B7cKO	TEC-B7cKO	DC/TEC-B7cKO	DC/BC-B7cKO	BC/TEC-B7cKO
																				12	31	25	22	19	10	16	13	11
																				13	37	35	8	13	7	14	59	12
																				13	30	44	5	17	11	20	35	9
																				11	40	26	19	16	13	17	15	27
																				13	40					21	18
																				23	34						27
																				25	31						14
																				11	38						13
																				11	36
																				4	30
																					27
																					29
																					29

## Sheet: Fig.S1
Fig. S1c
	DN TCR-	DP	SP4	SP8
WT	7.26889	139.348	8.76414	2.47152
	4.25272	155.669	9.71604	2.62404
	4.31007	155.408	9.261	2.71656
B7 DKO	3.24914	134.231	15.1195	4.19985
	3.78701	135.521	19.4586	4.70106
	5.18149	135.13	13.8607	3.99096
Fig. S1d
	# Stage
	I	II	III	IV	V
WT	137.56	4.66662	3.83736	5.38206	4.27638
	147.159	5.97501	4.7871	6.64875	4.4325
	148.705	5.36256	4.25124	5.85648	4.6746
B7 DKO	125.501	5.74803	5.84685	9.65142	8.41617
	125.189	6.26808	6.81912	12.3984	10.3837
	128.671	5.66352	5.51448	8.34624	8.46216
Ratio (KO/WT)	0.875268	1.10469	1.412	1.69931	2.03699

## Sheet: Fig.S2
Fig. S2
WT	B7 DKO	Bim KO	Bim KO / B7 DKO
10.5	5.53	33	18.8
8.59	5.6	38	16.8
9.11	5.34	40.6	18.3
9.43	5.19

## Sheet: Fig.S3
Fig. S3a			Fig. S3b			Fig. S3c				Fig. S3g
WT	B7 DKO		WT	B7 DKO		WT	B7 DKO			Total SP4		pMOG		pRBP3		pTcaf		pIgM		p2W1S		pLCMV		pLm
4.26	11.5		1551	1931		374	432			WT	B7 DKO	WT	B7 DKO	WT	B7 DKO	WT	B7 DKO	WT	B7 DKO	WT	B7 DKO	WT	B7 DKO	WT	B7 DKO
8.11	8.96		1666	1893		358	394			14.448	24.48	111	616	17	94	15	52	2	3	107	229	60	78	39	45
4.39	9.76		1693	1921		382	451			15.9783	28.997	111	442	13	103	18	40	1	1	124	205	52	87	19	60
5.45	9.44		1607	1970		347	396			15.4396	30.72	367	251	29	140	10	52	5	1	121	249	51	75	32	34
4.49	7.84		1699	1923		344	366			13.9387	20.6504	124	431	28	152	11	58	1	2	97	224	37	59	24	42
3.85	9.28		1636	1913		340	398			9.27129	16.4688	210	585	42		22		3		109				35	49
4.49			1699			348				10.8209	16.83	230	496	11										52	57
4			1614			306				12.5	14.6673	261	461											48	57
										12.3343	15.7046	238	536
										11.5668	15.6538	201
Fig. S3d										10.3358	20.2884	124
	DN	DP	SP4	SP8						10.353	18.9987
WT	0	6	130	2						12.4764
	2	7	219	1
	1	7	236	2
B7 DKO	28	11	617	26
	26	5	444	5
	33	8	521	7
Fig. S3f
DN TCR+			SP8			SP4
WT	B7 DKO		WT	B7 DKO		WT	DKO
0	22		4	4		153	657
1	26		2	7		106	426
0	24		2.22947	13		130.424	637
2.24809	31		1.12405	13		219.189	637
1.12207	28.1634		2.24415	25.8164		235.636	617.248
	26.2954			5.25908			444.392
	32.9279			7.05597			520.966

## Sheet: Fig.S4
Fig. S4a			Fig. S4b			Fig. S4e
WT	B7 DKO		WT	DKO		WT CD4	B7D KO CD4	CD28 KO CD4
158	265		7.47093	8.89263		3.21	5.23	0.54
84	254		7.09819	12.8985		7.2	3.75	1.95
122	211		9.33883	6.15853		6.91	4.57	1.61
			11.9601	13.3504		2.67	8.62
			14.1163	9.99412		6.13	3.23
			10.6703	11.8459		4.65	8.3
			12.2674	14.3173
Fig. S4c
Days	WT										B7 DKO
1	0	0	0	0	0	0	0	0	0	0	0	0	0	0	0	0	0	0	0	0
2	0	0	0	0	0	0	0	0	0	0	0	0	0	0	0	0	0	0	0	0
3	0	0	0	0	0	0	0	0	0	0	0	0	0	0	0	0	0	0	0	0
4	0	0	0	0	0	0	0	0	0	0	0	0	0	0	0	0	0	0	0	0
5	0	0	0	0	0	0	0	0	0	0	0	0	0	0	0	0	0	0	0	0
6	0	0	0	0	0	0	0	0	0	0	0	0	0	0	0	0	0	0	0	0
7	0	0	0	0	0	0	0	0	0	0	0	0	0	0	0	0	0	0	0	0
8	0	0	0	0	0	0	0	0	0	0	0	0	0	0	0	0	0	0	0	0
9	0	0	0	1	0	0	0	0.5	0	0.5	0	0	0	0.5	0	0	0.5	0	0.5	0
10	0	0	0	1	0	0	0	0.5	0	0.5	0	0	0	0.5	0	0	0.5	0	0.5	0
11	0	1	0	2	0	0	0	0	0	0	0	0	0	0	0	0	0	0	0	0
12	0	2	0	2	0	0	1	0	0	0	0	1	0	0	0	1	0	1	0	0
13	0.5	2	0	1	0	0	1	0	0	1	0	1	0	0.5	0.5	0.5	0	1	0.5	0
14	0.5	3	0	2	0	0	2	0.5	0	1	0	1	0.5	1	0.5	1	0.5	1	0.5	0.5
15	0.5	3	0	2	0	0.5	2.5	1	0	1	0	1	0.5	1	0.5	1	0.5	1.5	0.5	0.5
16	0.5	3	0	2	0	0.5	2.5	1	0	1	0	1	0.5	1	0.5	1	0.5	1.5	0.5	0.5
17	0.5	3	0.5	2	0	0	2	2	0	1	0.1	1	0.5	1.5	0.5	1.5	0.5	1.5	0.5	0.5
18	0.5	3	0.5	2	0	0	3	3	0	1	1	1	0.5	1.5	0.5	1.5	0.5	2	0.5	0.5
19	0.5	3	2	2	0	0	3	3	0	1	1	1	0.5	1.5	0.5	1.5	0.5	2	0.5	0.5
20	0.5	3	3	2	0	0.5	2.5	3	0.5	1	1	0.5	0.5	1.5	0.5	1.5	0.5	2	0.5	0.5
21	0.5	3	3	2	0	0.5	2.5	3	0.5	1	1.5	0.5	0.5	1.5	0.5	2	0.5	2	0.5	0.5
22	1	3	3	2	1	0.5	2.5	3	0.5	1	1.5	0.5	0.5	1	1.5	2	0.5	1.5	0.5	1.5
23	1	3	3	2	2	0.5	2.5	3	0.5	1	2	0.5	0.5	1	1	2	0.5	1	0.5	1
24	1	3	3	2	2.5	0.5	2.5	3	0.5	1	2	0.5	0.5	0.5	2	2	0.5	1	0.5	0.5
25	1.5	3	3	2	3	1	2.5	3	0.5	1	2	0.5	0.5	1	2	2	0.5	2	1	0.5
26	2	3	3	2	3	1	3	3	0.5	2	2	1	0.5	1	2	2	1	2	2	0.5
27	2	3	3	2	3	1	3	3	0.5	2	2	1	0.5	1	2	2	1	2	2	0.5
28	2	3	3	2	3	0.5	3	3	0.5	1.5	2	1	0.5	1	2	2	1	2.5	2	0.5
29	0.5	3	2.5	2	3	0.5	2.5	3	0.5	0.5	2	0.5	1	1.5	2	2	2	2.5	2	0.5
30	0.5	3	2.5	2	3	0.5	2.5	2.5	0.5	0.5	2	0.5	1	1	Found Dead	2	1.5	2.5	2	0.5
31	0.5	3	2.5	2	3	0.5	2.5	2.5	0.5	0.5	2	0.5	1	1		2	1.5	2.5	2	0.5
32	0.5	3	2.5	2	3	0.5	2.5	2.5	0.5	0.5	2	0.5	1	1		2	1.5	2.5	2	0.5
33	0.5	3	2.5	2	3	0.5	2.5	2.5	0.5	0.5	2	0.5	1	1		2	1.5	2.5	2	0.5
34	0.5	3	2.5	2	3	0.5	2.5	2.5	0.5	0.5	2	0.5	1	1		2	1.5	2.5	2	0.5
35	1	3	2.5	2	3	0.5	2.5	2.5	0.5	0.5	2	0.5	1	1.5		2	1.5	2.5	2	0.5

[truncated: 2 more sheets: Fig.S5, Fig.S6]
